# Supplementary material for: The Neonatal Fc Receptor Is Elevated in Monocyte-Derived Immune Cells in Pancreatic Cancer
Source: Int J Mol Sci. 2022 Jun 25;23(13):7066. doi: 10.3390/ijms23137066 (PMC9266939; doi:10.3390/ijms23137066)
Supplement: Supplementary file 1 [file ijms-23-07066-s001.zip]

Archive with 1 entries (1 files):
- ijms-1744541-supplementary.pdf
